# Supplementary material for: Structural Dynamics in the Presence of Water of Graphene Bilayers with Defects
Source: Nanomaterials (Basel). 2023 Jul 10;13(14):2038. doi: 10.3390/nano13142038 (PMC10385876; doi:10.3390/nano13142038)
Supplement: Supplementary file 1 [file nanomaterials-13-02038-s001.zip]

Archive with 3 entries (3 files):
- Movie1.mov
- Movie2.mov
- Movie3.mov
